# Supplementary material for: Controlled Release Mechanism of Vancomycin from Double-Layer Poly-L-Lactic Acid-Coated Implants for Prevention of Bacterial Infection
Source: Polymers (Basel). 2022 Aug 26;14(17):3493. doi: 10.3390/polym14173493 (PMC9460839; doi:10.3390/polym14173493)
Supplement: Supplementary file 1 [file polymers-14-03493-s001.zip]

Archive with 1 entries (1 files):
- polymers-1858945-supplementary.pdf
